# Supplementary material for: Two Half-Size ATP-Binding Cassette Transporters Are Implicated in Aluminum Tolerance in Soybean
Source: Int J Mol Sci. 2024 Sep 26;25(19):10332. doi: 10.3390/ijms251910332 (PMC11476899; doi:10.3390/ijms251910332)
Supplement: Supplementary file 1 [file ijms-25-10332-s001.zip]

Archive with 1 entries (1 files):
- ijms-3171400-supplementary.pdf
